# Supplementary material for: The effects of altered DNA damage repair genes on mutational processes and immune cell infiltration in esophageal squamous cell carcinoma
Source: Cancer Med. 2023 Jan 27;12(8):10077–90. doi: 10.1002/cam4.5663 (PMC10166979; doi:10.1002/cam4.5663)
Supplement: Supplementary file 7 — Table S2 [file CAM4-12-10077-s004.xlsx]

## Sheet: Sheet1
Table S2: Mutations of DNA damage repair pathways in the study
SampleID	Group	DDR_Mutation(Variant_Classification/IMPACT)	Number_of_DDR_Mutation	Number_of_DDR_Mutation_Pathogenic	Number_of_DDR_Mutation_Benign	Pathway_DDR	Pathway_BER	Pathway_DR	Pathway_FA	Pathway_HR	Pathway_MMR	Pathway_NER	Pathway_NHEJ	Pathway_NP	Pathway_TLS	Tumor_mutation_burden	Mutation_burden_of_Signature1	Mutation_burden_of_Signature2	Mutation_burden_of_Signature3	Mutation_burden_of_Signature4
TZ_ESCC_1	Taizhou		0	0	0	Wild-type	Wild-type	Wild-type	Wild-type	Wild-type	Wild-type	Wild-type	Wild-type	Wild-type	Wild-type	57	123	0	26	5
TZ_ESCC_2	Taizhou		0	0	0	Wild-type	Wild-type	Wild-type	Wild-type	Wild-type	Wild-type	Wild-type	Wild-type	Wild-type	Wild-type	124	214	67	0	3
TZ_ESCC_3	Taizhou	RPA1(Missense/benign)	1	0	1	Mutation						Mutation				87	171	8	13	4
TZ_ESCC_4	Taizhou		0	0	0	Wild-type	Wild-type	Wild-type	Wild-type	Wild-type	Wild-type	Wild-type	Wild-type	Wild-type	Wild-type	107	204	6	5	3
TZ_ESCC_5	Taizhou	LIG1(Missense/pathogenic)	1	1	0	Mutation						Mutation				117	155	91	11	0
TZ_ESCC_6	Taizhou		0	0	0	Wild-type	Wild-type	Wild-type	Wild-type	Wild-type	Wild-type	Wild-type	Wild-type	Wild-type	Wild-type	46	64	0	46	0
TZ_ESCC_7	Taizhou		0	0	0	Wild-type	Wild-type	Wild-type	Wild-type	Wild-type	Wild-type	Wild-type	Wild-type	Wild-type	Wild-type	95	211	7	5	0
TZ_ESCC_8	Taizhou	FAAP100(Missense/pathogenic), RAD23A(Missense/pathogenic)	2	2	0	Mutation			Mutation			Mutation				138	235	58	11	10
TZ_ESCC_9	Taizhou	NTHL1(Missense/benign), POLD1(Missense/pathogenic), POLQ(Missense/pathogenic), RBBP8(Missense/benign), UBE2T(Missense/pathogenic)	5	3	2	Mutation	Mutation		Mutation	Mutation					Mutation	280	265	266	0	87
TZ_ESCC_10	Taizhou		0	0	0	Wild-type	Wild-type	Wild-type	Wild-type	Wild-type	Wild-type	Wild-type	Wild-type	Wild-type	Wild-type	35	26	5	53	0
TZ_ESCC_11	Taizhou	MGMT(Missense/pathogenic), REV1(Missense/benign)	2	1	1	Mutation		Mutation							Mutation	125	207	6	42	9
TZ_ESCC_12	Taizhou	LIG3(Missense/pathogenic), POLA1(Missense/pathogenic)	2	2	0	Mutation	Mutation								Mutation	144	134	142	40	2
TZ_ESCC_13	Taizhou		0	0	0	Wild-type	Wild-type	Wild-type	Wild-type	Wild-type	Wild-type	Wild-type	Wild-type	Wild-type	Wild-type	80	98	12	46	5
TZ_ESCC_14	Taizhou	FANCB(Missense/pathogenic)	1	1	0	Mutation			Mutation							94	180	48	3	9
TZ_ESCC_15	Taizhou		0	0	0	Wild-type	Wild-type	Wild-type	Wild-type	Wild-type	Wild-type	Wild-type	Wild-type	Wild-type	Wild-type	146	228	58	9	6
TZ_ESCC_16	Taizhou	NUDT15(Missense/benign), POLE(Missense/pathogenic), POLQ(Missense/pathogenic)	3	2	1	Mutation								Mutation	Mutation	208	305	170	25	7
TZ_ESCC_17	Taizhou		0	0	0	Wild-type	Wild-type	Wild-type	Wild-type	Wild-type	Wild-type	Wild-type	Wild-type	Wild-type	Wild-type	68	139	19	27	4
TZ_ESCC_18	Taizhou	POLE(Missense/pathogenic), POLG(Frame_Shift_Ins/pathogenic)	2	2	0	Mutation									Mutation	125	264	0	0	0
TZ_ESCC_19	Taizhou	PARPBP(Missense/benign)	1	0	1	Mutation	Mutation									145	250	76	6	2
TZ_ESCC_20	Taizhou	PMS1(Missense/pathogenic)	1	1	0	Mutation					Mutation					88	176	22	0	0
TZ_ESCC_21	Taizhou		0	0	0	Wild-type	Wild-type	Wild-type	Wild-type	Wild-type	Wild-type	Wild-type	Wild-type	Wild-type	Wild-type	53	35	10	53	6
TZ_ESCC_22	Taizhou	POLG(Missense/benign)	1	0	1	Mutation									Mutation	153	209	101	41	4
TZ_ESCC_23	Taizhou	HFM1(Missense/benign)	1	0	1	Mutation					Mutation					114	228	9	0	8
TZ_ESCC_24	Taizhou	RAD51(Missense/pathogenic)	1	1	0	Mutation				Mutation						163	268	104	1	15
TZ_ESCC_25	Taizhou	UBE2T(Missense/benign)	1	0	1	Mutation			Mutation							117	219	24	17	0
TZ_ESCC_26	Taizhou	LIG3(Missense/benign)	1	0	1	Mutation	Mutation									48	22	18	67	5
TZ_ESCC_27	Taizhou	FANCD2(Missense/benign), FANCM(In_Frame_Del/pathogenic), HFM1(Missense/benign), LIG4(Missense/benign), SLX4(Missense/pathogenic)	5	2	3	Mutation			Mutation	Mutation	Mutation		Mutation			426	0	931	0	0
TZ_ESCC_28	Taizhou	FANCM(Missense/pathogenic), MLH3(Missense/pathogenic)	2	2	0	Mutation			Mutation		Mutation					134	221	80	0	0
TZ_ESCC_29	Taizhou		0	0	0	Wild-type	Wild-type	Wild-type	Wild-type	Wild-type	Wild-type	Wild-type	Wild-type	Wild-type	Wild-type	101	109	77	34	0
TZ_ESCC_30	Taizhou	FANCI(Missense/benign)	1	0	1	Mutation			Mutation							136	235	39	0	12
TZ_ESCC_31	Taizhou		0	0	0	Wild-type	Wild-type	Wild-type	Wild-type	Wild-type	Wild-type	Wild-type	Wild-type	Wild-type	Wild-type	137	242	25	0	14
TZ_ESCC_32	Taizhou	EME1(Missense/benign), HELQ(Missense/pathogenic)	2	1	1	Mutation				Mutation						111	192	27	9	0
TZ_ESCC_33	Taizhou	POLD2(Missense/benign), SWI5(Missense/pathogenic)	2	1	1	Mutation				Mutation					Mutation	140	254	67	0	7
TZ_ESCC_34	Taizhou	FANCM(Missense/benign), GTF2H3(Nonsense/pathogenic), MLH3(Missense/pathogenic), POLE(Missense/pathogenic)	4	3	1	Mutation			Mutation		Mutation	Mutation			Mutation	208	241	217	16	0
TZ_ESCC_35	Taizhou	BRCA2(Missense/pathogenic), FANCA(Missense/pathogenic), XRCC3(Missense/benign)	3	2	1	Mutation			Mutation	Mutation						105	186	33	0	0
TZ_ESCC_36	Taizhou		0	0	0	Wild-type	Wild-type	Wild-type	Wild-type	Wild-type	Wild-type	Wild-type	Wild-type	Wild-type	Wild-type	121	255	15	14	5
TZ_ESCC_37	Taizhou		0	0	0	Wild-type	Wild-type	Wild-type	Wild-type	Wild-type	Wild-type	Wild-type	Wild-type	Wild-type	Wild-type	45	26	0	62	5
TZ_ESCC_38	Taizhou		0	0	0	Wild-type	Wild-type	Wild-type	Wild-type	Wild-type	Wild-type	Wild-type	Wild-type	Wild-type	Wild-type	127	243	18	10	11
TZ_ESCC_39	Taizhou	POLD1(Missense/pathogenic), POLL(Missense/pathogenic), UVSSA(Missense/pathogenic)	3	3	0	Mutation						Mutation			Mutation	125	208	39	13	0
TZ_ESCC_40	Taizhou	SWSAP1(Missense/pathogenic)	1	1	0	Mutation				Mutation						136	243	72	5	0
TZ_ESCC_41	Taizhou		0	0	0	Wild-type	Wild-type	Wild-type	Wild-type	Wild-type	Wild-type	Wild-type	Wild-type	Wild-type	Wild-type	115	247	0	5	8
TZ_ESCC_42	Taizhou		0	0	0	Wild-type	Wild-type	Wild-type	Wild-type	Wild-type	Wild-type	Wild-type	Wild-type	Wild-type	Wild-type	92	163	16	20	5
TZ_ESCC_43	Taizhou	MSH4(Frame_Shift_Del/pathogenic)	1	1	0	Mutation					Mutation					108	178	22	26	5
TZ_ESCC_44	Taizhou		0	0	0	Wild-type	Wild-type	Wild-type	Wild-type	Wild-type	Wild-type	Wild-type	Wild-type	Wild-type	Wild-type	34	0	0	62	2
TZ_ESCC_45	Taizhou		0	0	0	Wild-type	Wild-type	Wild-type	Wild-type	Wild-type	Wild-type	Wild-type	Wild-type	Wild-type	Wild-type	89	148	36	27	0
TCGA.IC.A6RF	TCGA	MLH1(Nonsense/pathogenic), MUTYH(Missense/benign), POLQ(Missense/benign)	3	1	2	Mutation	Mutation				Mutation				Mutation	274	134	162	0	6
TCGA.IG.A3I8	TCGA		0	0	0	Wild-type	Wild-type	Wild-type	Wild-type	Wild-type	Wild-type	Wild-type	Wild-type		Wild-type	209	112	33	33	0
TCGA.IG.A3QL	TCGA	MSH6(Missense/pathogenic), SLX4(Missense/pathogenic)	2	2	0	Mutation				Mutation	Mutation					99	83	37	16	21
TCGA.IG.A3Y9	TCGA	BRCA2(Missense/benign), EME1(Missense/benign), PDS5B(Missense/pathogenic), POLG(In_Frame_Del/pathogenic)	4	2	2	Mutation			Mutation	Mutation					Mutation	215	59	14	237	0
TCGA.IG.A3YA	TCGA	RBBP8(Missense/pathogenic)	1	1	0	Mutation				Mutation						96	78	54	9	0
TCGA.IG.A3YB	TCGA	POLH(Missense/benign)	1	0	1	Mutation									Mutation	85	70	34	23	3
TCGA.IG.A3YC	TCGA		0	0	0	Wild-type	Wild-type	Wild-type	Wild-type	Wild-type	Wild-type	Wild-type	Wild-type		Wild-type	79	60	38	11	5
TCGA.IG.A4P3	TCGA	LIG3(Missense/pathogenic)	1	1	0	Mutation	Mutation									375	42	268	168	23
TCGA.IG.A4QT	TCGA		0	0	0	Wild-type	Wild-type	Wild-type	Wild-type	Wild-type	Wild-type	Wild-type	Wild-type		Wild-type	26	16	15	0	0
TCGA.IG.A50L	TCGA		0	0	0	Wild-type	Wild-type	Wild-type	Wild-type	Wild-type	Wild-type	Wild-type	Wild-type		Wild-type	149	94	54	6	28
TCGA.IG.A51D	TCGA		0	0	0	Wild-type	Wild-type	Wild-type	Wild-type	Wild-type	Wild-type	Wild-type	Wild-type		Wild-type	159	122	46	72	0
TCGA.IG.A5B8	TCGA	BRIP1(Missense/pathogenic), REV1(Missense/pathogenic), XRCC6(Missense/pathogenic)	3	3	0	Mutation			Mutation				Mutation		Mutation	233	68	16	279	8
TCGA.IG.A5S3	TCGA	MSH4(Nonsense/pathogenic)	1	1	0	Mutation					Mutation					65	70	26	15	0
TCGA.IG.A625	TCGA	MLH3(Missense/pathogenic), PRKDC(Missense/pathogenic), REV3L(Missense/pathogenic)	3	3	0	Mutation					Mutation		Mutation		Mutation	99	84	21	0	13
TCGA.IG.A6QS	TCGA	GEN1(Frame_Shift_Del/pathogenic)	1	1	0	Mutation				Mutation						125	62	98	13	15
TCGA.IG.A8O2	TCGA	MSH2(Missense/pathogenic), SLX4(Missense/benign)	2	1	1	Mutation				Mutation	Mutation					176	159	41	37	17
TCGA.IG.A97H	TCGA	FANCC(Missense/pathogenic), PAXIP1(Frame_Shift_Ins/pathogenic)	2	2	0	Mutation			Mutation	Mutation						181	122	104	8	2
TCGA.IG.A97I	TCGA		0	0	0	Wild-type	Wild-type	Wild-type	Wild-type	Wild-type	Wild-type	Wild-type	Wild-type		Wild-type	136	100	23	53	20
TCGA.JY.A6FA	TCGA	ALKBH2(Missense/benign), BRCA2(Nonsense/pathogenic)	2	1	1	Mutation		Mutation	Mutation							177	94	100	29	16
TCGA.JY.A6FD	TCGA	PAXIP1(Missense/benign)	1	0	1	Mutation				Mutation						232	109	140	65	0
TCGA.JY.A6FE	TCGA	MLH3(Missense/benign), RAD50(Missense/benign)	2	0	2	Mutation				Mutation	Mutation					138	74	116	0	8
TCGA.JY.A6FG	TCGA	PAXIP1(In_Frame_Del/pathogenic)	1	1	0	Mutation				Mutation						268	212	138	27	0
TCGA.JY.A93F	TCGA	NBN(Frame_Shift_Del/pathogenic), PRKDC(Missense/pathogenic)	2	2	0	Mutation				Mutation			Mutation			158	181	51	0	0
TCGA.KH.A6WC	TCGA	BRCA1(Missense/pathogenic), SLX4(Missense/pathogenic)	2	2	0	Mutation				Mutation						187	36	199	0	0
TCGA.L5.A43H	TCGA	REV1(Missense/pathogenic)	1	1	0	Mutation									Mutation	110	65	34	25	16
TCGA.L5.A43J	TCGA	BRCA2(Frame_Shift_Ins/pathogenic), ERCC6(Missense/pathogenic), LIG3(Frame_Shift_Del/pathogenic), PAXIP1(Frame_Shift_Del/pathogenic), PRKDC(Frame_Shift_Del/pathogenic), REV3L(Missense/pathogenic)	6	6	0	Mutation	Mutation		Mutation	Mutation		Mutation	Mutation		Mutation	769	796	0	0	4
TCGA.L5.A4OM	TCGA		0	0	0	Wild-type	Wild-type	Wild-type	Wild-type	Wild-type	Wild-type	Wild-type	Wild-type		Wild-type	78	64	17	5	16
TCGA.L5.A88S	TCGA	ERCC8(Nonsense/pathogenic), FANCA(Missense/benign)	2	1	1	Mutation			Mutation			Mutation				143	149	35	10	9
TCGA.L5.A88W	TCGA	ERCC4(Missense/pathogenic), GTF2H3(Missense/pathogenic)	2	2	0	Mutation						Mutation				154	111	43	53	11
TCGA.L5.A88Z	TCGA	DDB2(Missense/benign), ERCC6(Missense/pathogenic), PAXIP1(In_Frame_Del/pathogenic), POLD3(Missense/pathogenic)	4	3	1	Mutation				Mutation		Mutation			Mutation	163	147	71	13	0
TCGA.L5.A8NK	TCGA	ALKBH3(Nonsense/pathogenic)	1	1	0	Mutation		Mutation								255	141	73	142	0
TCGA.L5.A8NQ	TCGA	EME1(Missense/benign), REV3L(Missense/benign), REV3L(Missense/pathogenic)	2	1	2	Mutation				Mutation					Mutation	281	90	98	219	6
TCGA.L7.A56G	TCGA		0	0	0	Wild-type	Wild-type	Wild-type	Wild-type	Wild-type	Wild-type	Wild-type	Wild-type		Wild-type	86	75	17	10	19
TCGA.LN.A49K	TCGA		0	0	0	Wild-type	Wild-type	Wild-type	Wild-type	Wild-type	Wild-type	Wild-type	Wild-type		Wild-type	88	75	39	3	16
TCGA.LN.A49L	TCGA	DCLRE1C(Missense/benign), DCLRE1C(Missense/pathogenic), FANCF(Missense/benign), PARPBP(Nonsense/pathogenic)	3	2	2	Mutation	Mutation		Mutation				Mutation			167	79	79	49	28
TCGA.LN.A49M	TCGA		0	0	0	Wild-type	Wild-type	Wild-type	Wild-type	Wild-type	Wild-type	Wild-type	Wild-type		Wild-type	219	62	14	226	9
TCGA.LN.A49N	TCGA	ERCC2(Missense/pathogenic), FANCI(Missense/benign), UBE2T(Missense/pathogenic)	3	2	1	Mutation			Mutation			Mutation				66	33	35	12	14
TCGA.LN.A49O	TCGA		0	0	0	Wild-type	Wild-type	Wild-type	Wild-type	Wild-type	Wild-type	Wild-type	Wild-type		Wild-type	83	56	25	10	23
TCGA.LN.A49P	TCGA	NBN(Missense/pathogenic)	1	1	0	Mutation				Mutation						82	64	17	12	16
TCGA.LN.A49R	TCGA	POLD2(Missense/benign), REV3L(Missense/benign)	2	0	2	Mutation									Mutation	129	59	48	11	48
TCGA.LN.A49S	TCGA		0	0	0	Wild-type	Wild-type	Wild-type	Wild-type	Wild-type	Wild-type	Wild-type	Wild-type		Wild-type	152	86	42	67	25
TCGA.LN.A49U	TCGA	PAXIP1(Missense/pathogenic)	1	1	0	Mutation				Mutation						140	72	28	103	21
TCGA.LN.A49V	TCGA		0	0	0	Wild-type	Wild-type	Wild-type	Wild-type	Wild-type	Wild-type	Wild-type	Wild-type		Wild-type	87	110	20	1	3
TCGA.LN.A49W	TCGA	SMC5(Missense/pathogenic)	1	1	0	Mutation				Mutation						97	68	21	10	37
TCGA.LN.A49X	TCGA	MSH6(Missense/pathogenic), PARP2(Missense/benign)	2	1	1	Mutation	Mutation				Mutation					101	78	27	11	19
TCGA.LN.A49Y	TCGA		0	0	0	Wild-type	Wild-type	Wild-type	Wild-type	Wild-type	Wild-type	Wild-type	Wild-type		Wild-type	232	64	223	54	0
TCGA.LN.A4A1	TCGA	LIG4(Nonsense/pathogenic), PDS5B(Missense/benign)	2	1	1	Mutation				Mutation			Mutation			151	99	57	9	43
TCGA.LN.A4A2	TCGA	BRCA2(Missense/pathogenic), FANCM(Missense/benign)	2	1	1	Mutation			Mutation							155	127	53	31	18
TCGA.LN.A4A3	TCGA		0	0	0	Wild-type	Wild-type	Wild-type	Wild-type	Wild-type	Wild-type	Wild-type	Wild-type		Wild-type	97	75	42	6	12
TCGA.LN.A4A4	TCGA	ALKBH3(Missense/pathogenic)	1	1	0	Mutation		Mutation								119	92	35	21	21
TCGA.LN.A4A5	TCGA		0	0	0	Wild-type	Wild-type	Wild-type	Wild-type	Wild-type	Wild-type	Wild-type	Wild-type		Wild-type	98	65	39	5	20
TCGA.LN.A4A6	TCGA	GEN1(Missense/benign)	1	0	1	Mutation				Mutation						134	82	35	13	38
TCGA.LN.A4A8	TCGA		0	0	0	Wild-type	Wild-type	Wild-type	Wild-type	Wild-type	Wild-type	Wild-type	Wild-type		Wild-type	137	47	43	84	10
TCGA.LN.A4A9	TCGA	LIG3(Missense/pathogenic), PARP1(Missense/benign)	2	1	1	Mutation	Mutation									196	50	57	124	44
TCGA.LN.A4MQ	TCGA	PRKDC(Frame_Shift_Ins/pathogenic), PRKDC(Missense/pathogenic)	1	1	0	Mutation							Mutation			74	70	6	15	10
TCGA.LN.A4MR	TCGA	PMS2(Missense/benign)	1	0	1	Mutation					Mutation					160	69	34	98	21
TCGA.LN.A5U5	TCGA		0	0	0	Wild-type	Wild-type	Wild-type	Wild-type	Wild-type	Wild-type	Wild-type	Wild-type		Wild-type	57	45	37	5	0
TCGA.LN.A5U6	TCGA		0	0	0	Wild-type	Wild-type	Wild-type	Wild-type	Wild-type	Wild-type	Wild-type	Wild-type		Wild-type	110	80	38	11	13
TCGA.LN.A5U7	TCGA	UVSSA(Missense/pathogenic)	1	1	0	Mutation						Mutation				159	116	67	18	20
TCGA.LN.A7HV	TCGA	POLD3(Missense/benign), POLQ(Missense/benign)	2	0	2	Mutation									Mutation	115	69	23	10	50
TCGA.LN.A7HW	TCGA		0	0	0	Wild-type	Wild-type	Wild-type	Wild-type	Wild-type	Wild-type	Wild-type	Wild-type		Wild-type	112	77	29	47	10
TCGA.LN.A7HX	TCGA	FANCD2(Missense/pathogenic)	1	1	0	Mutation			Mutation							246	93	190	46	14
TCGA.LN.A7HY	TCGA	ERCC5(Missense/benign)	1	0	1	Mutation						Mutation				177	155	43	34	30
TCGA.LN.A7HZ	TCGA		0	0	0	Wild-type	Wild-type	Wild-type	Wild-type	Wild-type	Wild-type	Wild-type	Wild-type		Wild-type	89	98	21	7	11
TCGA.LN.A8HZ	TCGA		0	0	0	Wild-type	Wild-type	Wild-type	Wild-type	Wild-type	Wild-type	Wild-type	Wild-type		Wild-type	182	151	56	17	17
TCGA.LN.A8I0	TCGA		0	0	0	Wild-type	Wild-type	Wild-type	Wild-type	Wild-type	Wild-type	Wild-type	Wild-type		Wild-type	175	169	59	9	0
TCGA.LN.A8I1	TCGA	ALKBH3(Missense/pathogenic), DCLRE1C(Missense/benign), FANCM(Missense/pathogenic), MUTYH(Missense/pathogenic), XAB2(Missense/pathogenic)	5	4	1	Mutation	Mutation	Mutation	Mutation			Mutation	Mutation			174	119	92	13	17
TCGA.LN.A9FO	TCGA	XPC(In_Frame_Del/pathogenic)	1	1	0	Mutation						Mutation				145	94	59	50	21
TCGA.LN.A9FP	TCGA	BRCA1(Missense/pathogenic), POLM(Missense/pathogenic), RAD54B(Missense/pathogenic), UVSSA(Missense/pathogenic), XRCC6(Missense/benign)	5	4	1	Mutation				Mutation		Mutation	Mutation		Mutation	409	90	415	102	0
TCGA.LN.A9FQ	TCGA	POLE(Missense/pathogenic)	1	1	0	Mutation									Mutation	155	114	53	35	4
TCGA.LN.A9FR	TCGA	BRCA1(Missense/pathogenic)	1	1	0	Mutation				Mutation						142	83	60	0	16
TCGA.Q9.A6FU	TCGA	FANCB(Missense/pathogenic), XPC(In_Frame_Del/pathogenic)	2	2	0	Mutation			Mutation			Mutation				192	102	19	151	3
TCGA.S8.A6BW	TCGA	MMS19(Missense/pathogenic), MPG(Missense/benign)	2	1	1	Mutation	Mutation					Mutation				157	83	60	73	0
TCGA.V5.A7RC	TCGA		0	0	0	Wild-type	Wild-type	Wild-type	Wild-type	Wild-type	Wild-type	Wild-type	Wild-type		Wild-type	159	94	114	4	20
TCGA.V5.AASV	TCGA	BARD1(Frame_Shift_Del/pathogenic), FANCM(Missense/pathogenic), PRKDC(Frame_Shift_Del/pathogenic)	3	3	0	Mutation			Mutation	Mutation			Mutation			161	142	56	3	7
TCGA.VR.A8EO	TCGA	PAXIP1(Missense/pathogenic), PDS5B(Missense/pathogenic)	2	2	0	Mutation				Mutation						116	73	85	9	0
TCGA.VR.A8EP	TCGA	NBN(Missense/pathogenic)	1	1	0	Mutation				Mutation						112	72	31	38	17
TCGA.VR.A8ER	TCGA	APEX2(Missense/pathogenic)	1	1	0	Mutation	Mutation									136	65	91	7	15
TCGA.VR.A8ET	TCGA		0	0	0	Wild-type	Wild-type	Wild-type	Wild-type	Wild-type	Wild-type	Wild-type	Wild-type		Wild-type	47	36	19	3	2
TCGA.VR.A8EU	TCGA	NEIL3(Missense/benign), PAXIP1(Missense/pathogenic)	2	1	1	Mutation	Mutation			Mutation						178	181	43	11	11
TCGA.VR.A8EW	TCGA	ERCC2(Missense/pathogenic)	1	1	0	Mutation						Mutation				140	106	42	38	24
TCGA.VR.A8EX	TCGA	FANCA(Missense/pathogenic), REV1(Missense/pathogenic), XRCC5(Missense/benign)	3	2	1	Mutation			Mutation				Mutation		Mutation	232	146	82	82	9
TCGA.VR.A8EY	TCGA		0	0	0	Wild-type	Wild-type	Wild-type	Wild-type	Wild-type	Wild-type	Wild-type	Wild-type		Wild-type	161	125	77	21	2
TCGA.VR.A8EZ	TCGA	BARD1(Nonsense/pathogenic), BRIP1(Missense/benign), MLH1(Missense/pathogenic), PDS5B(Missense/benign)	4	2	2	Mutation			Mutation	Mutation	Mutation					237	138	143	46	25
TCGA.VR.A8Q7	TCGA	POLD1(Missense/pathogenic), XRCC2(Nonsense/pathogenic)	2	2	0	Mutation				Mutation					Mutation	137	140	27	20	12
TCGA.VR.AA4G	TCGA	DDB1(Missense/pathogenic), FANCA(Missense/pathogenic)	2	2	0	Mutation			Mutation			Mutation				145	121	63	12	11
TCGA.VR.AA7B	TCGA	FANCB(Missense/pathogenic), POLQ(Missense/benign), PRKDC(Nonsense/pathogenic), XRCC5(Missense/benign)	4	2	2	Mutation			Mutation				Mutation		Mutation	191	115	34	116	0
TCGA.VR.AA7D	TCGA	PDS5B(Missense/pathogenic)	1	1	0	Mutation				Mutation						107	79	41	41	10
TCGA.VR.AA7I	TCGA		0	0	0	Wild-type	Wild-type	Wild-type	Wild-type	Wild-type	Wild-type	Wild-type	Wild-type		Wild-type	86	67	14	15	31
TCGA.XP.A8T6	TCGA		0	0	0	Wild-type	Wild-type	Wild-type	Wild-type	Wild-type	Wild-type	Wild-type	Wild-type		Wild-type	169	202	41	6	4
TCGA.XP.A8T7	TCGA	DCLRE1C(Missense/benign)	1	0	1	Mutation							Mutation			187	121	104	24	0
TCGA.XP.A8T8	TCGA	FANCG(Missense/pathogenic), PDS5B(Missense/pathogenic)	2	2	0	Mutation			Mutation	Mutation						197	155	71	12	19
TCGA.Z6.A8JD	TCGA	HMCES(Missense/pathogenic), MNAT1(Missense/benign), MRE11A(In_Frame_Del/pathogenic)	3	2	1	Mutation	Mutation			Mutation		Mutation				213	113	39	148	12
TCGA.Z6.A8JE	TCGA	ERCC1(Missense/pathogenic), PDS5B(Missense/pathogenic), SMC5(Missense/pathogenic), TDG(Missense/benign), UVSSA(Missense/pathogenic)	5	4	1	Mutation	Mutation			Mutation		Mutation				237	101	97	117	6
TCGA.Z6.A9VB	TCGA	PMS2(Missense/benign)	1	0	1	Mutation					Mutation					167	152	55	10	5
TCGA.Z6.AAPN	TCGA	POLQ(Missense/pathogenic)	1	1	0	Mutation									Mutation	358	90	31	371	0
